# Supplementary material for: Cannabis and cannabinoids in dermatology: a systematic review and meta-analysis of quantitative outcomes
Source: Front Pharmacol. 2025 Oct 17;16:1609667. doi: 10.3389/fphar.2025.1609667 (PMC12575346; doi:10.3389/fphar.2025.1609667)
Supplement: Supplementary file 6 [file Supplementaryfile1.zip]

Archive with 3 entries (3 files):
- Supplementary table 1.DOCX
- Appendix.docx
- Supplementary table 2.docx
